# Supplementary material for: Bryorutstroemia (Rutstroemiaceae, Helotiales), a New Genus to Accommodate the Neglected Sclerotiniaceous Bryoparasitic Discomycete Helotium fulvum
Source: Life (Basel). 2023 Apr 18;13(4):1041. doi: 10.3390/life13041041 (PMC10144084; doi:10.3390/life13041041)
Supplement: Supplementary file 1 [file life-13-01041-s001.zip]

Archive with 4 entries (4 files):
- Fig. S1 Bryorutstroemia ITS Bayes colours.pdf
- Fig. S2 Bryoutstroemia LSU Bayes colours.pdf
- Fig. S3 Bryorutstroemia TEF Bayes colours.pdf
- Fig. S4 Bryorutstroemia ITS+LSU+TEF ML.pdf
